# Supplementary material for: Kinobead Profiling Reveals Reprogramming of BCR Signaling in Response to Therapy within Primary CLL Cells
Source: Clin Cancer Res. 2021 Aug 11;27(20):5647–59. doi: 10.1158/1078-0432.CCR-21-0161 (PMC9662893; doi:10.1158/1078-0432.CCR-21-0161)
Supplement: Supplementary Dataset 1 — Large kinome signature gained from experiments using MEC-1 cells, showing changes in response to ibrutinib and dasatinib treatment. [file 10780432ccr210161-sup-258762_3_supp_7227239_qvlxdl.xlsx]

## Sheet: Sheet1
UNIPROT ID	IB/NA	DAS/NA
Q04759	1.28019	1.67068
O75582	0.595442	0.881524
P22694	0.560981	0.589827
O75676	0.571074	0.698287
O15530	0.665061	0.815145
Q15418	0.694502	0.998813
P31751	3.18227	13.9926
P17612	0.504386	0.7689
P23443	0.552731	1.46818
P31749	1.09576	1.03171
P51812	0.600718	0.70388
Q05655	0.681183	0.844762
Q15208	0.57706	0.870805
Q16512	0.70169	0.880936
Q16513	0	0.104062
Q9Y2H1	0.76399	0.990066
P05771	0.662792	0.944705
Q9BVS4	0.784732	1.44715
Q5SWX3	0.624224	0.764743
P27448	0.592929	0.814492
Q9BYT3	0.618147	0.902805
Q9BZL6	0.603387	0.964921
Q13557	0.694717	0.84304
Q7KZI7	0.683571	1.25268
O96017	0.75683	0.741988
O14757	1.02778	1.59103
O94806	0.355092	0.307322
Q13131	0.589418	0.783357
Q15746	0.672338	0.763772
Q16566	1.27309	0.416028
Q8IU85	1.05747	1.11199
P78368	0.452659	0.771912
P48729	0.613168	0.804288
P48730	0.340146	0.778994
P06493	0.729987	0.791702
P49840	0.563329	0.756349
P50613	0.725015	1.06102
P68400	0.796309	1.05044
P24941	0.429342	0.555069
P19784	0.659455	0.952376
P27361	0.645932	0.689419
P28482	0.817493	0.856481
P45983	0.638186	0.850224
P45984	0.725144	0.880942
P49841	0.650708	0.887354
Q00526	0.549245	0.442452
Q00535	0.619221	0.897216
Q2M2I8	0.868377	0.983321
O75716	0.842574	1.08037
Q9NSY1	0.741689	0.942962
Q9P2K8	7.91233	8.89187
O00444	2.84331	0.442146
O14920	0.592668	0.809615
O14965	0.687826	0.836471
O14976	0.789016	0.106944
O15111	0.509269	0.647389
P19525	0.642085	0.868522
P30291	0.57971	1.01488
P53350	0.223088	0.813365
Q14164	0.843763	0.595685
Q6PHR2	1.02055	0.776153
Q8TD19	0.669513	0.846104
Q8TDX7	1.4636	4.9754
Q96GD4	0.767617	1.08436
Q96S44	0.696683	0.942522
Q9UHD2	0.566838	0.753756
Q9P289	0.791116	0.866077
O94804	0.651207	0.893192
P36507	0.633584	0.869078
P45985	0.663237	0.613074
P46734	0.574711	0.953205
P52564	0.51517	0.718156
Q02750	0.571429	0.793592
Q13043	0.719493	0.959808
Q13188	0.762639	0.914705
Q92918	0.583842	0.612837
Q9H2G2	1.08636	1.11991
Q9UKE5	0.719906	1.03255
Q9Y2U5	0.938774	1.90689
P08069	0.686401	0.86024
P51451	0	0
P29597	0.94316	1.14718
P06213	0.735969	1.06825
P06239	0.108108	0
P06241	0.107932	0
P09769	0.00776083	0
P12931	0.247606	0
P16591	0.767309	1.02312
P23458	0.664599	0.739175
P41240	0.342625	0.00654611
P42680	0	0
P43405	0.708929	1.0882
P52333	0.557794	0.706803
P54762	1.26903	0
Q05397	0.605296	0.643678
Q06187	0.00255091	0
Q14289	0.666685	0.903348
P07948	0.0144939	0
Q13418	1.49811	0.302926
P51617	0.757388	1.1298
P53667	0.630422	0.347101
P15056	1.682	1.93561
O43353	0	0
Q00532	0.972102	0.997999
Q9NWZ3	1.1167	1.38357
Q9NYL2	0.382652	0
Q9Y616	0.798043	0.932311
