# Supplementary material for: Kinobead Profiling Reveals Reprogramming of BCR Signaling in Response to Therapy within Primary CLL Cells
Source: Clin Cancer Res. 2021 Aug 11;27(20):5647–59. doi: 10.1158/1078-0432.CCR-21-0161 (PMC9662893; doi:10.1158/1078-0432.CCR-21-0161)
Supplement: Supplementary Dataset 2 — Intensities for kinases detected from Nanostring experiments involving primary CLL cells. [file 10780432ccr210161-sup-258762_3_supp_7227237_qvlxdl.xlsx]

## Sheet: Sheet1
ENTREZ ID	CLL3	CLL4	CLL5	CLL7	CLL8	CLL10	CLL12
22848	123.14	295.68	73.33	56.47	343.54	182.28	1329.38
25	216.53	629.56	223.33	368.78	756.34	322.5	550.22
27	166.42	778.43	230.09	219.02	522.5	236.11	390.37
90	95.81	493.46	97.02	217.19	143.11	207.32	132.79
91	41.15	142.56	45.14	32.73	77.49	43.31	121.83
93	0	79.82	48.52	46.43	44.09	34.54	26.83
57143	32.03	147.87	37.24	42.77	41.7	67.1	67.02
90956	158.45	389.25	172.58	249.15	186.06	283.69	297.2
56997	157.31	353.1	230.09	124.96	244.52	243.62	270.71
79934	108.34	330.77	134.23	177.01	165.78	237.36	209.51
203054	0	26.65	0	25.42	30.96	35.8	87.12
156	2809.76	6074.89	3144.29	2796.95	4435.72	3889.38	5040.63
157	2007.99	2196.91	1047.74	1060.98	1599.83	1431.75	1898.44
207	1326.94	3112.44	1434.57	1925.77	2272.71	1561.95	2342.37
208	3004.51	4256.59	2858.96	3134.83	3323.79	3389.84	6035.36
10000	984.14	2355.35	1290.21	352.35	2973.03	1906.25	1612.54
80216	159.59	307.37	50.78	61.95	93	68.35	119.09
369	585.53	1034.69	481.59	519.46	514.15	572.89	994.15
472	28.62	38.35	34.99	0	0	25.78	36.88
545	446.59	1675.88	513.17	460.1	831.5	554.11	910.11
6790	99.23	214.86	72.2	62.86	76.3	72.1	120.91
10295	250.7	354.16	341.75	301.21	242.13	272.42	532.87
613	361.17	1994.88	150.02	336.82	2738	426.41	627.86
640	3035.26	3162.42	3780.36	3975.88	1140.5	4783.29	11220
55589	1525.11	3639.86	1384.95	1183.35	1410.13	686.82	944.82
657	260.95	511.53	144.38	508.5	81.07	773.21	1420.72
659	1624.19	3762.14	1206.76	1389.73	1684.54	1014.84	2644.71
673	1218.75	3432.51	1359.01	1295.67	2420.65	1233.94	2680.34
6046	10841.1	50843.3	9854.61	13406.4	15995.2	11979.6	21529.8
8019	231.34	342.46	154.53	324.95	295.82	292.45	454.31
23476	6168.32	18375.5	5667.15	7098.07	12807.4	6286.91	13120.8
695	1393	2221.37	1186.46	1164.17	1351.67	1609.53	2700.43
701	45.7	114.91	95.89	76.56	0	67.1	85.29
56911	306.5	611.49	217.69	81.13	45.28	208.57	167.5
57118	1018.3	2323.45	804.14	705.75	1089.2	1667.12	2288.48
817	1802.99	3696.21	2059.36	2111.15	2232.15	1218.91	4368.35
818	340.67	924.11	336.11	290.25	421.09	541.59	623.3
84254	194.89	150	225.58	77.48	925.75	135.95	761.22
10645	202.87	288.23	222.2	197.1	421.09	167.25	583.11
8573	185.78	723.14	225.58	116.74	702.65	340.03	152.88
9578	100.37	174.46	103.78	51.91	293.44	157.24	380.33
55561	0	31.97	0	29.08	0	39.55	31.4
8317	100.37	198.91	97.02	73.82	79.88	135.95	523.73
8558	399.89	1400.48	409.41	620.82	745.6	487.76	808.72
728642	221.09	902.84	207.54	381.57	761.11	471.48	982.27
51755	1078.67	3183.69	1277.81	1293.84	1515.12	944.73	2621.88
8621	1393	3030.57	1313.9	1688.34	2493.43	1823.62	3255.8
5218	5852.85	9207.46	4224.71	5181.29	5595.37	4800.82	11283
5127	714.22	2478.7	866.17	881.99	1411.33	1033.62	2208.09
5128	1961.3	5336.93	2314.24	1707.52	5436.69	2334.42	6005.21
23097	639.06	1650.36	874.06	735.88	1323.04	1026.11	1321.16
1017	103.78	170.2	78.97	93	125.21	98.4	179.37
1018	57.09	162.76	50.78	64.69	59.6	65.84	85.29
1019	180.09	209.55	199.64	145.05	307.75	186.03	297.2
1020	79.87	142.56	115.06	93	42.89	90.88	155.62
1022	361.17	1152.72	300.02	377	475.97	322.5	767.62
1024	340.67	1238.85	380.09	299.38	770.66	479	851.65
1025	992.11	2405.33	1068.04	895.69	1694.08	877.12	2165.16
8814	296.25	1614.21	133.1	1303.89	619.14	437.68	1875.61
51265	86.7	205.29	65.44	65.6	85.84	83.37	159.28
1111	96.95	393.5	100.4	66.52	87.04	73.36	233.26
11200	108.34	246.76	356.41	114	29.77	172.26	102.64
1147	939.72	2427.66	1097.36	708.49	2357.42	959.75	2816.44
1195	18715.4	64792.1	15544.3	17200.7	16657.4	24051.2	27962.2
1196	690.31	1588.69	596.62	928.57	915.02	843.32	1239.86
1198	1656.08	4040.73	1734.56	1495.66	1663.06	1644.59	2873.98
57396	2039.88	4881.83	1891.32	1680.12	2068.7	2159.15	4448.73
1213	749.53	1679.07	728.58	661	1194.19	679.31	2179.78
10087	744.97	1806.67	1013.91	650.04	1308.72	1072.43	2353.33
8895	722.2	872	1018.42	789.76	707.42	843.32	2237.32
1445	3765.28	6205.68	4311.55	4942.94	1743	4297.52	4680.74
1452	767.75	1737.55	702.64	806.2	737.25	728.14	1459.08
1453	4119.47	10951.3	3726.23	3475.45	7790.59	3630.22	9407.73
1454	1357.69	3854.65	1383.82	2295.61	4219.78	1665.87	2507.7
53944	385.09	944.31	378.96	422.66	376.95	461.47	703.68
1455	465.95	902.84	406.03	541.38	1067.73	521.56	980.45
1456	920.36	2909.35	1163.9	1148.65	1268.16	1455.54	2156.03
1457	545.67	1528.08	594.37	661	1239.53	594.18	1937.72
1459	237.03	328.64	251.52	264.68	250.49	154.73	427.82
23604	175.53	158.51	148.89	107.61	89.42	118.43	379.41
1613	834.94	1548.28	841.35	791.59	1652.32	743.16	2053.72
166614	267.78	946.44	524.45	604.39	607.21	202.31	531.95
780	29.76	47.92	0	66.52	177.71	58.33	20.44
1760	34.31	118.1	37.24	57.39	152.65	35.8	59.71
25778	60.51	241.45	90.25	73.82	134.76	90.88	242.4
1859	4465.69	11768	4029.6	4315.58	10396.2	4418.96	11757.1
9149	1074.11	3640.92	1060.14	1143.17	1250.26	1252.72	2286.65
8445	528.59	2093.77	658.65	562.38	1664.25	710.61	2087.52
8798	183.51	214.86	135.36	70.17	0	366.32	246.05
29904	141.37	288.23	112.8	181.58	147.88	77.11	153.8
27102	826.97	1138.9	1113.15	1317.59	1086.82	1235.19	1515.72
5610	440.89	1284.58	478.21	426.31	891.16	358.81	1086.41
9451	344.09	1026.19	117.32	411.7	606.02	442.69	791.37
440275	275.75	680.6	345.13	509.41	779.01	433.92	783.15
2043	22.92	100.02	0	0	106.13	2488.42	412.3
2051	109.48	261.65	133.1	54.65	248.1	242.37	366.62
2064	46.84	303.12	44.01	51.91	36.93	35.8	118.17
2081	570.72	1311.16	466.93	415.36	920.98	333.77	1244.43
10922	38.87	120.23	36.12	48.25	33.35	38.3	46.01
79675	469.36	1122.95	329.34	239.11	503.41	480.25	576.71
22868	356.62	1104.87	337.23	266.51	689.53	332.51	663.49
79072	299.67	353.1	214.31	209.89	295.82	211.07	589.5
60493	1135.61	4232.13	1156.01	1485.61	1507.96	1225.17	1797.05
2241	166.42	548.75	272.95	63.78	372.18	289.95	422.34
53834	208.56	278.66	146.64	155.1	517.73	143.47	386.72
2268	2476.07	4401.2	2566.87	2709.28	947.23	2423.31	7684.09
124923	65.06	146.81	42.88	40.95	50.05	25.78	58.8
2322	21.78	21.34	107.17	148.7	22.61	155.99	0
2534	456.84	1395.16	793.99	193.45	410.35	1238.95	2025.41
2539	918.08	1494.05	828.95	861.9	561.87	839.56	1155.83
2580	413.56	869.88	320.32	420.83	843.43	571.64	939.34
2597	7000.84	9543.47	5758.5	7722.69	7857.4	6656.24	15000.6
2869	514.92	1220.78	237.99	129.53	1432.8	680.56	450.66
2870	2176.55	4686.17	3342.78	3199.67	2794.08	5337.91	4409.45
2931	852.03	1572.74	781.58	729.49	1424.45	750.67	1621.67
2932	870.25	2481.89	941.73	682.92	728.9	1102.48	1399.71
2990	322.45	659.34	285.36	286.6	323.26	337.52	600.46
3055	141.37	189.34	23.71	0	75.11	54.58	1565.95
204851	644.75	1650.36	537.98	607.12	1806.23	391.36	1382.36
28996	413.56	993.22	805.26	1254.58	867.29	462.72	1809.84
10114	845.19	2051.24	974.43	830.86	2023.36	1072.43	2026.32
3251	797.36	1737.55	877.44	757.8	1270.55	863.35	1364.09
3364	1578.63	3646.24	1426.67	1494.74	2439.74	1955.08	2944.32
22858	65.06	168.08	75.59	81.13	128.79	65.84	85.29
3480	0	563.64	72.2	513.98	511.76	20.77	219.56
3551	504.67	1031.5	465.8	452.8	472.39	631.74	1238.95
9641	173.26	585.97	170.32	114.92	177.71	223.59	465.27
3611	68.48	90.45	94.76	92.09	106.13	94.64	183.03
3654	596.92	1233.54	500.76	730.41	1204.93	725.63	881.8
3656	470.5	406.26	303.4	44.6	146.69	420.15	242.4
51135	1027.42	1944.9	843.61	1112.12	773.04	1076.19	2324.1
3702	200.59	382.87	74.46	57.39	530.85	337.52	1374.13
3716	3888.28	7450.84	3513.08	3081.87	4272.27	5574.54	9610.51
3717	2288.16	3611.15	3189.4	3296.47	1184.65	2642.41	3764.57
3718	436.34	950.69	434.22	370.61	453.3	625.48	646.13
283455	76.45	165.95	63.18	354.17	126.41	74.61	305.42
9113	1087.78	3489.93	1174.05	1070.11	2754.71	1350.37	2684.9
26524	63.92	1304.78	620.31	726.75	1797.88	673.05	1082.75
3932	415.84	968.77	553.77	492.98	374.56	1240.2	578.54
3984	559.34	1203.76	416.18	559.64	468.81	502.78	1077.27
3985	134.53	395.63	148.89	138.66	101.35	178.52	304.51
22853	399.89	886.89	325.96	230.89	872.07	358.81	919.25
79705	897.58	1961.92	1086.08	1033.58	750.37	760.69	836.13
120892	964.78	1525.95	1083.83	728.58	563.07	525.32	645.22
4058	20.65	96.83	39.5	553.25	27.38	20.77	152.88
4067	3273.29	6116.36	2319.88	2819.78	2770.22	2596.09	7949.9
5604	1109.41	1501.5	1068.04	836.34	1355.25	1475.57	2389.87
5605	2084.3	3956.73	3064.22	2573.22	3599.39	2763.85	3586.46
5606	1020.58	1432.38	632.71	614.43	1587.9	922.2	2224.54
6416	624.25	1766.26	477.08	534.07	893.54	492.77	1635.38
5607	116.31	335.02	118.44	148.7	177.71	148.47	687.24
5608	221.09	1689.71	521.06	1275.58	271.96	312.48	430.56
5609	593.5	1049.58	687.98	671.96	635.84	524.07	1033.43
4214	9012.1	18284.1	8200.15	7631.37	15770.9	9013.71	21915.3
4294	117.45	229.75	139.87	128.61	193.22	203.56	190.33
4296	126.56	324.39	101.53	197.1	171.74	137.21	185.77
7786	0	43.67	33.86	28.16	0	40.8	53.32
9020	1251.77	3190.07	1012.78	1191.57	878.03	708.11	1514.8
10746	3089.93	6226.94	2266.87	2254.52	6418.58	2776.37	6829.12
4215	1355.41	2506.34	1285.7	1358.68	2068.7	1469.31	2467.51
4216	617.42	2481.89	753.39	805.29	1250.26	1022.35	1369.57
4217	780.28	1418.56	852.63	884.73	860.14	484	1381.44
6885	1022.86	2191.6	1140.22	976.05	1512.74	1266.49	2327.75
1326	1703.91	5699.53	1072.55	935.87	1406.55	2162.9	5599.65
4293	226.78	853.93	278.59	281.12	242.13	213.58	549.31
11184	1957.88	3682.39	1757.12	1478.31	1474.56	2172.92	2553.37
5871	1195.97	1731.17	771.43	1428.08	1333.78	1762.27	2259.25
8491	41.15	517.91	86.87	101.22	77.49	102.15	727.43
9448	1487.52	4805.27	1692.83	442.75	2349.07	1993.89	3606.55
11183	1363.38	5229.54	1206.76	2168.68	3295.16	1705.93	3823.03
5594	2056.96	5338	2266.87	2000.65	4500.14	2228.01	4746.51
5600	0	31.97	0	27.25	36.93	27.03	0
5603	790.53	1585.5	757.9	605.3	226.62	802.01	639.74
1432	445.45	906.03	365.43	391.61	616.75	591.67	879.97
5595	866.83	1091.05	1142.47	602.56	711	893.4	663.49
5596	0	20.27	0	21.77	168.16	28.28	48.75
5597	860	1950.22	771.43	745.93	1219.24	867.11	2062.86
5598	252.98	563.64	230.09	283.86	243.33	311.23	558.44
5599	650.45	1328.17	712.79	668.31	1053.41	586.67	1882
5601	574.14	1191	627.07	658.26	802.87	705.6	1454.52
9261	1582.05	2816.84	1452.61	1342.24	2693.86	1014.84	2947.97
7867	53.67	111.72	46.27	52.82	75.11	50.82	85.29
8550	558.2	1923.64	558.28	576.08	1467.4	695.59	1132.99
2011	987.55	2996.54	1078.19	1082.9	1937.46	1459.29	2642.89
4140	808.75	2121.42	789.48	767.85	1626.08	874.62	1900.27
57787	119.73	305.25	125.21	147.79	234.98	174.77	227.78
23139	70.76	246.76	75.59	159.66	186.06	73.36	320.95
23031	249.56	498.77	231.22	239.11	282.7	342.53	350.18
375449	38.87	1340.93	262.8	0	41.7	80.87	43.27
84930	503.53	2211.8	479.33	544.11	301.79	562.88	932.95
4145	24.06	34.1	0	0	48.86	64.59	136.44
50488	957.94	1354.76	989.09	925.83	626.3	1300.29	2377.08
8569	631.09	1125.08	645.12	556.9	592.89	740.66	1149.43
2872	4182.11	10509	2703.33	4642.51	12232.3	4964.83	10046.2
197259	165.28	172.33	445.5	159.66	169.36	169.76	222.3
51765	1160.66	3501.62	1328.56	1246.36	2052	1555.69	4401.23
2475	336.12	987.91	337.23	335.91	576.19	475.24	791.37
4750	90.12	330.77	101.53	84.78	140.72	105.91	191.25
79858	152.76	221.24	190.62	114.92	234.98	125.94	247.88
4751	26.34	58.55	0	0	20.23	20.77	40.53
4752	464.81	579.59	189.49	433.62	239.75	261.15	959.44
6787	111.76	203.17	129.72	117.66	320.88	142.21	224.13
10783	161.87	293.55	170.32	222.67	70.33	226.1	251.53
140609	629.95	1674.82	612.41	482.02	1016.43	783.23	1749.55
284086	360.03	655.08	424.07	380.65	271.96	580.41	654.35
91754	560.47	1129.33	702.64	527.68	946.04	734.4	755.74
51701	238.17	676.35	237.99	300.29	430.64	316.24	488.11
29959	2617.29	4436.29	2191.31	2192.42	2980.19	2313.14	5505.57
340371	172.12	138.3	276.33	157.84	199.18	194.8	523.73
81788	1689.1	3839.76	1551.86	627.21	2648.52	867.11	3302.38
84033	58.23	226.56	148.89	41.86	91.81	107.16	35.96
9943	306.5	767.8	337.23	240.02	997.34	425.16	2385.3
5058	373.7	639.13	1185.33	1936.73	4325.96	288.7	4171.96
5062	3683.28	4957.32	2905.2	3264.5	4520.43	2970.43	7562.61
10298	104.92	193.6	95.89	108.52	189.64	98.4	224.13
56924	45.7	91.52	0	88.43	90.62	0	150.14
255967	1805.27	4374.62	1659	1681.95	2617.5	1988.88	3230.22
23178	323.59	392.44	244.76	306.69	161.01	212.32	255.19
149420	435.2	767.8	431.97	513.07	450.92	398.87	983.19
5163	264.37	1051.71	297.76	226.33	418.71	512.8	592.24
5164	478.48	622.12	561.66	395.26	298.21	427.66	1073.62
5165	396.48	527.48	395.88	208.06	487.9	433.92	660.75
5170	1695.94	2227.75	1186.46	1224.44	2233.34	1104.98	3000.95
79834	763.2	1273.94	842.48	899.35	906.66	759.44	1146.69
5230	4087.59	6356.67	3920.21	4039.8	5273.24	4307.54	9306.34
5260	47.98	227.62	38.37	56.47	84.65	72.1	76.15
5261	562.75	1938.52	830.08	821.72	954.39	870.86	1132.08
30849	405.59	1121.89	393.62	333.17	700.27	427.66	1301.06
5292	8621.47	16234	5213.78	3747.58	7019.87	5978.93	13383
11040	19378.2	33820.4	17999.5	12945.2	8468.24	16306.5	20726.9
415116	4777.75	7485.93	2939.03	1969.6	15454.8	3154.47	4318.11
65018	192.62	279.73	346.26	302.12	171.74	183.53	531.95
5585	2051.27	3459.09	2293.94	2263.65	3011.21	2384.5	2777.16
5586	1559.27	5499.62	1492.09	1708.43	2757.09	1634.57	3750.87
29941	46.84	100.02	32.73	171.53	199.18	0	83.46
10769	683.47	7972.93	141	1081.07	1683.34	1614.54	976.79
1263	1356.55	3409.11	1507.88	1985.13	5100.25	1903.74	1961.47
10733	133.39	377.55	157.92	156.01	81.07	109.66	257.01
5562	599.2	1329.24	544.75	593.43	962.74	723.13	1519.37
5566	1100.3	1578.06	1177.43	1103.9	1344.52	1216.41	2052.81
5579	6287.9	10986.4	7202.06	6165.7	9595.68	9296.66	9379.41
5580	799.64	1559.98	1267.66	637.26	606.02	751.93	2224.54
5581	1181.16	3552.66	1065.78	1018.06	1453.08	869.61	1753.21
5583	278.03	398.82	111.68	102.13	483.13	590.42	2177.04
5584	106.06	201.04	76.72	60.12	339.96	202.31	370.28
5588	65.06	95.77	23.71	34.56	108.51	118.43	309.99
5590	55.95	487.08	182.73	403.48	423.48	229.85	1051.69
25865	561.61	1054.9	355.28	452.8	336.39	666.79	590.41
23683	792.81	1735.43	1045.48	688.4	1529.44	945.98	2251.03
5591	1158.39	3331.49	1197.73	931.31	1852.76	1178.85	1954.16
5613	91.26	191.47	104.91	80.21	318.49	196.05	331
5616	61.65	144.68	58.67	33.64	82.26	0	145.57
8899	2773.32	6900.03	3528.87	2882.79	7396.88	3283.42	9035.05
5681	198.31	372.24	189.49	141.4	314.91	276.18	279.85
2185	1881.58	3544.16	1860.87	1481.05	1153.63	3392.34	3462.23
54899	887.33	1412.18	895.49	554.16	244.52	695.59	1456.34
55781	1469.3	3163.48	1534.94	1846.32	1348.09	1422.99	2729.66
8780	398.75	1057.02	479.33	443.66	521.31	428.92	1280.97
8767	1306.44	3352.76	843.61	919.44	986.6	1136.28	1990.7
11035	496.7	597.66	349.64	453.71	332.81	479	730.17
6041	96.95	243.57	108.29	109.44	61.98	168.51	147.4
6093	3035.26	7579.5	2617.62	3077.3	5590.6	3020.51	8995.77
9475	227.92	929.42	214.31	294.81	596.47	418.9	651.61
4919	2227.79	5003.05	1097.36	1268.27	3381.06	669.3	1902.1
6195	340.67	1021.93	438.73	300.29	365.02	418.9	575.8
6197	271.2	589.16	305.66	282.94	405.58	371.33	469.84
8986	264.37	426.47	210.92	249.15	294.63	323.75	465.27
9252	545.67	1012.36	381.22	246.42	1317.08	532.83	1297.41
6198	1839.44	6660.78	1759.37	1659.12	4593.2	2060.24	5743.97
6199	379.39	715.69	492.87	510.33	468.81	451.45	594.98
26750	284.87	806.08	336.11	350.52	566.64	485.26	680.84
6259	494.42	1121.89	401.52	604.39	1077.27	653.02	701.85
388228	49.12	54.3	120.7	27.25	35.74	45.81	191.25
57410	375.98	841.17	368.81	472.89	691.92	377.59	875.4
55681	1170.91	2940.18	1069.17	1244.53	2139.09	1143.79	3286.85
57147	183.51	599.79	197.39	175.19	124.02	291.2	481.72
6389	872.53	1078.29	1027.44	914.87	1306.34	1001.07	1607.97
6446	510.36	2307.5	178.22	303.03	654.93	336.27	1058.09
84197	170.98	311.63	205.28	169.71	203.96	264.91	237.83
157285	979.58	3405.92	1068.04	1268.27	743.22	1200.13	2101.22
23678	539.97	1237.79	504.15	556.9	663.28	472.74	1102.85
124923	51.4	134.05	57.54	35.47	50.05	53.32	87.12
150094	14563	54856.3	12991	10476.9	45133.2	17330.6	16593.7
21680	594.64	1321.79	691.36	397.09	7739.29	616.71	4375.66
23387	1034.25	2985.91	851.5	919.44	1657.1	1371.65	1928.59
9748	355.48	912.41	420.69	377	1107.1	465.22	1053.52
23049	1370.22	4235.32	1295.85	1091.11	2810.78	1490.59	4266.96
54861	1953.32	4454.37	1981.54	1933.99	4405.89	2423.31	5562.2
6714	134.53	324.39	110.55	134.09	108.51	28.28	404.07
6732	446.59	1143.15	466.93	507.59	744.41	629.23	783.15
6733	633.36	1507.88	609.03	572.42	1079.66	972.27	1454.52
6793	2410.02	6759.67	1956.73	2319.35	3284.42	2594.83	3885.15
6794	328.14	920.92	367.68	671.96	831.5	376.33	594.07
8576	172.12	509.41	198.52	265.59	143.11	226.1	448.83
9263	2142.38	7947.41	2127.03	1482.87	2141.48	2301.87	4091.58
9262	5466.77	26402.6	8052.41	2900.14	9060	8789.61	14939.5
8859	148.2	373.3	102.65	156.01	246.91	134.7	282.59
8428	1702.77	2774.3	1732.3	1713.91	2400.37	1751	2897.73
10494	658.42	1288.83	1699.6	822.64	1078.46	1037.38	1402.45
140901	412.42	1010.24	422.95	378.83	597.66	436.43	689.98
27148	20.65	126.61	29.35	42.77	34.54	23.28	68.85
11329	690.31	1635.48	798.5	880.17	763.5	1637.07	3420.21
23012	324.73	903.9	311.29	290.25	888.77	430.17	992.32
27347	190.34	664.65	374.45	308.51	923.37	525.32	495.42
6789	1311	2547.81	1369.16	1045.46	2130.74	1320.32	3314.25
83931	789.39	1755.63	923.68	797.98	1431.61	1958.83	1722.15
92335	483.03	1177.18	439.86	448.23	626.3	433.92	799.59
55437	180.09	265.9	266.18	248.24	152.65	579.15	888.19
6850	6860.76	10248.5	6110.37	6722.75	7133.21	6599.91	11092.1
6872	213.12	660.4	196.26	196.19	319.68	216.08	489.02
138474	610.59	1665.25	578.58	614.43	1109.48	591.67	1337.6
57551	719.92	2873.19	950.75	708.49	1908.83	1088.71	1856.42
9344	300.81	644.45	260.54	315.82	361.44	278.68	529.21
51347	2611.6	3945.03	1915.01	2160.46	2944.4	2513.46	4416.76
93627	341.81	1246.3	390.24	466.49	502.22	542.85	553.88
29110	510.36	1091.05	483.85	363.3	565.45	412.64	1403.36
9238	273.48	783.75	363.17	301.21	588.12	341.28	625.12
7006	90.12	402.01	110.55	210.8	64.37	110.91	363.88
7016	415.84	665.72	424.07	702.1	479.55	387.6	875.4
10420	76.45	272.28	248.14	163.32	118.06	352.55	164.76
7046	546.81	1941.71	580.84	462.84	1649.94	461.47	955.78
7048	2935.04	4556.45	2278.15	2048.14	3162.73	3510.03	5068.04
9874	2017.1	3851.46	2069.51	1917.55	1893.32	1833.63	3620.25
11011	1560.41	5771.84	1283.45	1504.79	2560.24	1498.1	3717.08
23043	26.34	104.28	22.58	20.86	116.86	87.13	380.33
8711	90.12	115.97	62.05	86.61	76.3	70.85	35.96
10188	1022.86	2246.89	912.4	1208	919.79	1267.74	995.06
112858	1325.8	1220.78	929.32	1167.82	990.18	935.97	1821.71
10221	830.39	3525.02	653.01	952.31	1453.08	333.77	663.49
28951	53.67	252.08	210.92	0	677.6	277.43	338.31
57761	50.26	132.99	54.16	70.17	44.09	45.81	108.12
8805	206.28	1036.82	278.59	256.46	421.09	304.97	492.68
10155	4376.86	13917	4003.66	4363.07	9898.71	4755.75	8369.16
51592	852.03	1741.81	773.69	713.97	1201.35	789.49	2085.69
7204	115.17	1903.43	138.74	225.41	549.94	447.7	405.9
54822	1280.25	4238.51	1100.74	1325.8	2622.28	1465.55	2663.89
8295	1366.8	4461.81	1566.52	1175.13	2956.33	1603.27	3058.5
83983	47.98	145.75	65.44	53.73	28.58	47.06	73.41
146057	115.17	337.15	145.51	166.05	207.54	171.01	220.48
7272	41.15	59.62	30.48	0	0	33.29	70.67
7273	813.31	1953.41	748.88	534.98	481.94	381.34	468.93
203068	1189.14	1640.79	1497.72	1487.44	682.37	1101.23	1336.68
7294	35.45	69.19	34.99	38.21	0	49.57	73.41
7297	1074.11	2015.08	1134.58	1266.45	1387.47	1268.99	2225.45
127933	4138.83	6163.14	4233.73	3238.93	4642.12	4777.03	6617.21
8408	210.84	560.45	252.65	246.42	360.25	259.9	510.95
25989	658.42	1237.79	436.48	758.71	1005.69	708.11	1142.12
54986	352.06	1166.55	553.77	398.92	671.63	325	853.48
7443	530.86	1443.01	488.36	549.59	674.02	695.59	1197.84
7444	850.89	1263.31	604.52	461.93	591.7	616.71	1396.06
51231	988.69	1878.98	1013.91	848.21	1195.38	1118.76	1667.34
7465	1890.69	3086.92	1225.93	1595.19	2952.75	1515.63	4394.84
65125	2743.71	6761.8	3022.49	3785.02	4070.64	3324.74	8556.42
7525	98.09	280.79	50.78	44.6	200.38	104.65	2595.39
7535	159.59	1713.1	822.18	796.15	2668.81	448.95	4028.56
