# Supplementary material for: Kinobead Profiling Reveals Reprogramming of BCR Signaling in Response to Therapy within Primary CLL Cells
Source: Clin Cancer Res. 2021 Aug 11;27(20):5647–59. doi: 10.1158/1078-0432.CCR-21-0161 (PMC9662893; doi:10.1158/1078-0432.CCR-21-0161)
Supplement: Supplementary Dataset 3 — Refined kinome signature ratio data gained from experiments involving primary CLL cells from a cohort of 40 patients. [file 10780432ccr210161-sup-258762_3_supp_7227238_qvlxdl.xlsx]

## Sheet: Sheet1
UNIPROT ID	CLL1	CLL2	CLL3	CLL4	CLL5	CLL6	CLL7	CLL8	CLL9	CLL10	CLL11	CLL12	CLL13	CLL14	CLL15	CLL16	CLL17	CLL18	CLL19	CLL20	CLL21	CLL22	CLL23	CLL24	CLL25	CLL26	CLL27	CLL28	CLL29	CLL30	CLL31	CLL32	CLL33	CLL34	CLL35	CLL36	CLL37	CLL38	CLL39	CLL40
P05771	0.603017	3.70403	1.10061	1.23299	2.48608	0.751738	0.238235	1.24438	0.72338	1.07711	0	0	0	0	1.33064	1.52331	3.78359	1.64939	0.464882	2.77099	0.921324	2.51459	0.503331	0.739104	1.07749	0.728024	0.639794	1.09448	0.938594	2.47592	2.1976	0	0	1.07735	0.686019	0.740596	1.06512	1.20513	0.193391	0.756155
P17612	0.47276	2.66901	1.17169	1.81516	2.14908	1.09666	0.307562	1.44445	0.659135	0.952751	1.04245	0.656031	1.34737	0.885344	2.58447	1.524	2.51582	0.86044	0.707478	2.43032	0.77478	1.71879	0.368992	0.826194	1.54879	0	1.38396	1.12659	0.933184	1.68589	1.24418	4.54551	0	0	1.13003	0.441613	1.02182	0.728116	0.321665	0.775117
P51812	0.505704	4.07841	1.10677	2.75085	1.82772	0.498527	0.30326	1.7902	0.473592	0.789646	0.574129	0.837713	1.06402	0.772457	1.52789	2.34442	4.47366	1.25995	0.550593	3.44144	0.682464	2.621	0.6413	0.467095	0.675395	1.34677	0.978891	1.27651	0.999703	1.88165	3.49349	3.94622	0	0	1.67377	0.0594096	1.95972	0.758682	2.8783	0.19687
Q15208	0.617977	2.94314	1.04618	1.04654	2.97698	0.85802	0.198204	1.42923	0.862305	0.920054	1.09995	0.609293	1.31238	0.789881	2.25136	1.66222	3.25756	1.02388	0.627734	5.56518	0.905831	3.00876	0.260913	0.307994	0.134811	0	0.289643	0.475832	0	0.639863	0	0	0	0	0.838479	0	0	0	0	0
Q15418	0.349362	4.69575	1.32925	1.32111	4.56567	0.889782	0.175433	2.27952	0.557455	1.79627	0.591603	0.772724	1.16948	0.698454	3.8436	3.2497	7.3412	5.29114	0.398641	4.89618	1.14297	2.75244	0.529847	1.02479	0.713341	0	1.3529	0.951533	2.70776	0.808602	0	6.74525	0	0	1.05558	0	1.31308	0	0	0
Q16512	0.395042	2.80855	1.00157	1.34033	1.66042	0.860712	0.282407	1.5051	0.8828	0.733218	1.50513	0.688885	1.19835	0.734491	2.80518	1.16582	3.47434	1.30981	0.966136	3.23724	0.748482	2.25731	0.199282	0	1.32723	0	0.265932	0	0.451024	1.92324	4.03926	0	0	0	0.531009	0	0	0	0	0
Q5SWX3	0	0	0	0.454781	2.02851	0.85882	0.0457726	0	0.796334	0.358767	1.47671	0.792811	0	0.901551	2.08744	2.34442	0	1.44612	0.449308	3.2152	0.967547	3.47527	0.446169	0.543601	0.959587	0.589228	1.67271	1.02409	0	1.56808	1.85498	3.61163	2.97299	1.00129	1.85183	0.757436	0	0	0.422966	1.61022
Q13557	0.32371	5.41081	1.09624	1.394	1.59879	0.652277	0.300307	1.47773	0.977049	1.11158	1.33666	0.623028	1.2999	0.913612	2.31175	1.60916	3.39889	1.00468	0.699151	2.74054	0.864993	1.60178	0.752961	0.895418	0.978402	0.806602	1.38598	1.04601	1.24726	1.24614	2.21341	2.35596	2.02531	1.01481	1.15081	1.0198	1.31357	1.10239	0.454554	1.24732
Q13131	0.450273	4.00754	1.21596	0.770267	1.69275	0.609644	0.300798	1.67983	0.684638	1.18949	0.333522	0.937338	1.10187	0.683347	1.47608	2.02599	1.76151	2.82329	0.387518	3.43996	0.947068	1.8568	0.453441	0.738714	0.420791	1.03287	1.80277	1.5938	0.611373	2.40327	12.5078	4.78289	2.01665	1.02854	1.67733	0	1.39228	0	1.24083	0.67724
Q15746	0.50647	3.54505	1.29436	1.4518	1.71577	1.04964	0.297278	0.819578	1.12818	0.747532	1.40739	0.543791	1.25914	0.611575	1.51026	1.23141	0	1.28636	0.40457	2.85012	0	6.94035	0.55114	0.810634	0.679957	0	0	1.4328	1.33711	2.5389	0	3.62705	0	0	0.940943	0	0	0	0	0
O14976	0.438876	5.21437	0.951266	1.18362	2.62874	0.856018	0.31098	1.54255	0.279566	0.746165	0.431256	1.14307	0.947456	1.00888	9.00745	1.10512	14.747	0.518075	0.613392	2.45126	0.761448	1.6106	0.72383	0.302274	0.625648	1.04471	3.54603	1.68655	0.882342	1.77443	2.94579	8.02991	17.1303	1.82971	1.29868	0.296086	2.65618	2.75082	2.98716	0.684638
P68400	0.318226	7.55525	1.33101	1.26775	1.99011	0.688292	0.296368	1.61857	0.800455	1.79993	1.22145	0.670572	1.18788	0.844133	1.47001	1.82405	3.99156	1.25633	0.571745	3.06001	0.97082	1.72543	0.581082	0.266277	0.313682	0	3.90613	1.23399	0.943881	0.685439	4.41179	0	0	0	1.04013	0	1.48506	0	0	0
P27361	0.727838	2.42661	1.15836	1.53786	1.79548	0.822697	0.271893	1.42675	0.748914	1.00495	0.876306	0.775938	0.975279	0.874692	1.70429	0.930404	2.83866	0.844943	0.534039	2.05204	0.900126	0.93138	0.913638	0	1.45028	0.433787	1.32189	0	0	1.12278	4.32664	0	0	0	0	0	0	0	0	0
P28482	0.644105	4.84859	1.01775	1.34818	1.75589	0.814153	0.304286	1.38873	0.706338	0.780921	0.907244	0.823603	0.931841	0.769045	1.71363	1.09966	3.57747	1.78269	0.427336	1.94999	0.927371	1.26134	0.683784	0.736491	1.55221	0.549614	0.961318	1.08068	1.24219	1.73262	1.91278	2.89653	2.32969	1.02808	1.13743	1.09256	1.00176	0.811529	0.538046	0.936324
P45984	0.640788	3.07338	1.37186	1.21644	1.8	0.695548	0.336025	1.57964	0.776747	0.824917	1.02212	0.589345	1.25268	0.822635	2.39594	3.06585	0	0	0.237238	4.47913	0.665058	1.42142	0.621917	0.830509	1.62201	0.209409	0.152056	1.24062	2.1555	1.27661	9.68502	4.19318	0	0	0.930195	0	0.717209	0.955331	2.46606	0.135781
Q8TD19	0.417625	4.7347	1.05075	1.32751	2.23981	0.863808	0.385439	1.32651	0.762876	0.884408	1.06151	0.765798	1.1601	0.743038	2.39614	1.57463	4.07087	1.12119	0.638046	2.97561	0.66284	1.83575	0.634726	0.21707	0.586287	1.16894	0.80298	1.77209	0.886424	1.02794	2.87882	7.49957	0	0	1.14118	3.21132	0.885924	1.50724	1.82267	1.94502
Q9UHD2	0.491691	3.84143	1.62542	1.32167	2.55291	0.667211	0.262408	1.99491	0.366035	0.815767	0.428422	0.839024	0.678527	0.717082	3.36784	0	0	0	1.18081	3.18473	0.96003	1.88763	0.530781	0.451012	0.71934	0.660735	0.868298	1.6136	0.840418	2.58491	3.07148	7.18277	5.78551	1.13027	1.0109	0.319141	1.15382	0	1.39316	0.822307
Q13043	0.575851	4.56077	1.23116	0.890057	1.73603	0.784857	0.296065	1.53655	1.15288	0.805596	1.7034	0.771724	1.16558	0.941345	2.09253	1.43467	1.9599	0.799135	0.72136	2.93953	0.803033	1.66447	0.700973	0.55771	0.841642	0.386521	1.3111	1.36986	1.17336	0.928767	4.39515	2.98766	0	1.72954	0.976771	0.570694	1.53479	0.477424	0.652338	0.960575
Q92918	0.581109	3.66786	1.32503	0.97991	2.0638	0.85137	0.263988	1.42741	0.291791	0.852698	0.293991	0.97756	1.10145	0.83146	2.18736	2.11986	1.99003	2.22016	0.548641	4.00677	0.88439	2.23341	0.418655	2.00629	0.753633	1.08907	1.16797	2.23111	1.97698	4.43807	1.7026	7.70761	2.93742	2.07295	2.38371	0.688578	1.75427	0	1.52754	0.327011
Q99683	0.231282	3.95756	0.466719	1.63933	2.57817	0.793154	0.209422	1.42942	0.302278	0.754796	0.18689	1.96825	0.879428	0.790826	0	0	0	0.653162	0.712581	0	0	3.46616	0.424701	0	0.622187	0.340298	1.05979	0.860518	0.706727	2.41346	3.53978	4.91562	1.21659	0.974186	0.503471	1.78368	0.922788	0	0.622761	1.36933
P08631	0	3.50443	1.16099	1.33881	0	0.824535	0.244033	1.2272	1.05468	0.0847301	1.55407	0.545525	1.17681	0.748623	0	0.442119	0	0.927691	0.496291	0	0	2.28505	0.403076	0	2.61428	0.644694	0.775567	1.1749	0	0	12.1855	13.4592	4.90886	0	0	0	0	0	0	0
P06239	0.287847	14.6068	1.24266	1.14526	1.57904	0.682216	0.320397	1.52471	0.586251	1.03157	1.08312	0.826907	0.894	0.825354	1.81072	1.34213	5.83406	1.15327	0.407203	2.89471	0.770741	2.04405	0.761878	0.420089	0.662674	0.824806	1.67973	1.16749	0.80323	1.19818	2.58983	3.53509	5.52864	1.07065	1.21983	0.717193	1.62165	1.26012	1.001	0.601337
P06241	1.98116	2.3542	3.10838	0.778892	2.69734	0.430522	0.140998	1.51949	0.906939	1.30047	0.541799	1.0204	0.706461	1.43459	1.13964	0	0	1.91736	0.366736	3.15507	0	2.97743	0.761043	0.309876	0.520014	0.852072	0.579075	1.78532	0.517861	0	5.61444	2.68094	4.72814	1.1235	0	0	0	0	0.912525	0
P07948	0.97059	2.18529	1.03113	1.22117	1.75954	0.63802	0.289137	1.31092	0.887366	1.16478	1.18868	0.690233	1.04841	0.795688	2.28023	1.2817	3.37021	1.16998	0.39893	2.28926	0.83464	1.71708	0.943555	0.800294	0.879592	1.31711	1.33063	1.32643	1.16678	0.930703	2.99367	3.2378	6.77942	0.997795	1.31157	0.591624	1.62664	0.670541	1.04018	0.670095
P09769	0.542139	3.24776	1.09214	1.48357	2.12084	0.849562	0.306896	1.49172	0.865369	0.836445	1.10442	0.638197	1.12755	0.787186	2.50889	1.6602	3.14955	1.02047	0.439278	3.61522	0.760099	1.82129	0.6176	0.649351	0.669768	0.862575	1.15492	1.29939	0.864427	1.3671	2.54488	3.47804	4.49495	1.33732	1.32967	0.664121	0.974224	0.988418	0.870588	0.538633
P12931	0.491984	4.56813	1.53457	1.54177	1.78341	0.834911	0.232602	1.11818	0.821135	0.736406	1.24993	0.605896	1.02265	0.736989	2.73416	2.21222	0	0.781661	0.0932537	0	0.364405	1.97589	0.874293	0	0.739869	1.19131	0.949787	1.76484	1.57332	1.25051	3.56252	2.71394	6.58393	0.286104	1.133	0.440386	2.27703	0	1.01623	0.472114
P23458	0.570887	2.44692	0.989497	1.14229	2.63259	0.743349	0.375571	2.24854	0.40635	0.724134	0.129123	1.36537	0.523776	0.773568	5.7943	1.81244	3.03571	0.749755	0.363425	5.07918	0.579394	4.50129	0	0	0	0.141521	0	4.77409	0	4.91282	0	0	0	0	0	0	0	0	0	0
P41240	0.585986	3.11575	1.13331	1.18372	1.89211	0.714878	0.181889	1.31725	0.844198	1.11203	1.35048	0.639098	1.38588	0.798541	1.46618	1.53761	2.48672	1.52348	0.511465	2.48807	0.72929	1.95496	0.387816	0.815167	1.48679	0	0.86645	0.911697	0.897947	1.19646	12.1226	2.203	0	0	1.84246	0	0	0.0823563	0	0
P43405	1.13768	4.25099	1.18213	1.30219	2.48666	0.867247	0.311338	1.54894	0.700493	0.981419	0.633318	0.696406	1.09547	0.760208	2.02512	1.63919	4.86563	0.990954	0.606531	2.32967	0.888524	2.3486	0.696378	0.63824	0.450409	0.470875	1.5691	0.988102	1.00763	1.84897	1.61329	6.94897	0	0.0573258	0.809467	0.28569	1.88708	0.494966	0.655677	0.876087
P51451	0.387519	3.40495	1.35535	1.37814	1.88777	0.823374	0.329458	0	0.727099	0.988278	0.683953	0.673591	1.27494	0.704885	2.31531	1.69157	2.98976	1.02726	0.445026	3.44692	0.561441	2.44648	0.790394	0.806155	0.839946	0	1.15211	1.30937	0.807203	1.45072	3.28783	3.67667	5.06868	0.638605	1.32417	1.00763	1.99666	1.18342	1.54182	0.512903
Q06187	0.558522	3.76119	1.255	1.23924	1.74438	0.756374	0.370503	2.59145	0.439678	1.0257	0.627362	0.729786	1.00652	0.720721	2.16909	1.7976	2.36961	1.22919	0.545933	2.58394	0.984619	2.14879	0.450179	0.656059	0.474873	0	1.79786	2.19332	2.3614	3.2353	1.53208	18.0891	5.67258	2.80465	1.35546	1.13283	1.74347	6.21285	2.96629	0.742484
Q14289	0.468681	5.22923	1.46998	1.24045	1.92282	0.868803	0.454156	1.52599	0.565253	1.1388	0.557005	0.67184	0.94466	0.74911	2.13555	1.33421	3.65607	1.01694	0.293616	3.42611	0.888452	2.14406	0.878601	0.497845	0.245873	1.43312	1.84416	2.07389	2.13076	2.66859	5.53551	8.39143	0	1.55984	1.12286	0.517382	3.95493	3.24621	5.70238	0.474079
