# Supplementary material for: Kinobead Profiling Reveals Reprogramming of BCR Signaling in Response to Therapy within Primary CLL Cells
Source: Clin Cancer Res. 2021 Aug 11;27(20):5647–59. doi: 10.1158/1078-0432.CCR-21-0161 (PMC9662893; doi:10.1158/1078-0432.CCR-21-0161)
Supplement: Supplementary Table 1 — Characteristic data for primary CLL cells from to main 40 patient cohort. [file 10780432ccr210161-sup-258762_3_supp_7227240_qvlxdl.xlsx]

## Sheet: Sheet1
Patient	Sex	Age	Stage	IGHV	Lymphocyte count	Karyotype	Treatment
CLL#1	M	NA	C	NA	ND	NORMAL	FCR+BR
CLL#2	F	NA	B	NA	ND	NORMAL	BR
CLL#3	M	93	B	NA	56	13qDEL	UNTREATED
CLL#4	M	55	B	NA	41	11qDEL	FCR
CLL#5	M	59	B	U-CLL	145	13qDEL	FCR
CLL#6	M	59	C	M-CLL	63	13qDEL	UNTREATED
CLL#7	M	72	A	U-CLL	155	NORMAL	UNTREATED
CLL#8	M	NA	A	U-CLL	76	17pDEL	FCR
CLL#9	M	66	A	M-CLL	110	NORMAL	UNTREATED
CLL#10	F	69	A	NA	105	NORMAL	UNTREATED
CLL#11	F	NA	A	M-CLL	ND	13qDEL	UNTREATED
CLL#12	M	56	B	NA	ND	NORMAL	FCR
CLL#13	M	NA	C	U-CLL	64	11qDEL	UNTREATED
CLL#14	M	60	B	M-CLL	253	13qDEL	UNTREATED
CLL#15	M	64	A	M-CLL	21	13qDEL	UNTREATED
CLL#16	M	75	A	M-CLL	19	17pDEL	UNTREATED
CLL#17	F	68	B	M-CLL	123	13qDEL	UNTREATED
CLL#18	M	60	A	M-CLL	43	13qDEL	UNTREATED
CLL#19	M	71	A	M-CLL	30	13qDEL	UNTREATED
CLL#20	M	58	A	M-CLL	34	13qDEL	UNTREATED
CLL#21	M	69	A	M-CLL	28	13qDEL	UNTREATED
CLL#22	M	71	A	M-CLL	45	13qDEL	UNTREATED
CLL#23	M	71	C	U-CLL	34	11qDEL	FCR	ARCTIC/ADMIRE
CLL#24	F	73	B	U-CLL	111	13qDEL	FCR
CLL#25	F	60	A	U-CLL	48	NORMAL	FCR
CLL#26	M	70	A	U-CLL	483	11qDEL	FCR
CLL#27	M	63	C	U-CLL	299	13qDEL; 11qDEL	FCR
CLL#28	M	70	B	M-CLL	57	NORMAL	FCR
CLL#29	M	51	B	U-CLL	227	11qDEL	FCR
CLL#30	M	55	B	U-CLL	71	NORMAL	FCR
CLL#31	F	72	C	U-CLL	82	11qDEL	FCR
CLL#32	M	57	B	M-CLL	121	NORMAL	FCR
CLL#33	F	42	B	M-CLL	110	NORMAL	UNTREATED	IcICLLe
CLL#34	M	51	B	NA	123	11q; 17p	UNTREATED
CLL#35	M	61	B	M-CLL	38	NORMAL	UNTREATED
CLL#36	M	60	C	U-CLL	25	NA	UNTREATED
CLL#37	F	82	B	U-CLL	62	NA	BR
CLL#38	M	69	B	M-CLL	115	NA	FCR
CLL#39	M	55	C	U-CLL	105	NA	FCR
CLL#40	M	65	C	NA	110	NORMAL	FCR
